# Supplementary material for: Molecular Alterations in TP53, WNT, PI3K, TGF-Beta, and RTK/RAS Pathways in Gastric Cancer Among Ethnically Heterogeneous Cohorts
Source: Cancers (Basel). 2025 Mar 23;17(7):1075. doi: 10.3390/cancers17071075 (PMC11987813; doi:10.3390/cancers17071075)
Supplement: Supplementary file 1 [file cancers-17-01075-s001.zip]

Archive with 1 entries (1 files):
- cancers-3519563-supplementary.pdf
